# Supplementary material for: Comparative Binding Study of Gliptins to Bacterial DPP4-like Enzymes for the Treatment of Type 2 Diabetes Mellitus (T2DM)
Source: Int J Mol Sci. 2024 May 25;25(11):5744. doi: 10.3390/ijms25115744 (PMC11171585; doi:10.3390/ijms25115744)
Supplement: Supplementary file 1 [file ijms-25-05744-s001.zip]

Archive with 1 entries (1 files):
- ijms-3014387-supplementary.pdf
